# Supplementary material for: Bismuth Doping in Nanostructured Tetrahedrite: Scalable Synthesis and Thermoelectric Performance
Source: Nanomaterials (Basel). 2021 May 25;11(6):1386. doi: 10.3390/nano11061386 (PMC8225167; doi:10.3390/nano11061386)
Supplement: Supplementary file 1 [file nanomaterials-11-01386-s001.zip]

Archive with 1 entries (1 files):
- nanomaterials-1201627-supplementary.pdf
